# Supplementary material for: Active strategies for multisensory conflict suppression in the virtual hand illusion
Source: Sci Rep. 2021 Nov 24;11:22844. doi: 10.1038/s41598-021-02200-7 (PMC8613215; doi:10.1038/s41598-021-02200-7)
Supplement: Supplementary file 1 — Supplementary Information 1. [file 41598_2021_2200_MOESM1_ESM.csv]

SUBJECT_ID	SYNC_COND	VISUAL_COND	TRIAL	MEAN_FORCE_10s_15s
1	1	1	1	-0.019369239
1	1	1	2	-0.00740171
1	1	1	3	0.229708619
1	1	1	4	0.387372426
1	1	1	5	-0.089727969
1	1	1	6	-0.363667354
1	1	1	7	-0.212667062
1	1	1	8	-0.397893149
1	1	1	9	0.124702687
1	1	1	10	0.046839899
1	1	1	11	-0.048578615
1	1	1	12	-0.555298289
1	1	1	13	-0.217691366
1	1	1	14	-0.407725609
1	1	1	15	-0.511457198
1	1	1	16	-0.483026862
1	1	1	17	-0.021686451
1	1	1	18	0.011561667
1	1	1	19	0.039287784
1	1	1	20	0.158976117
1	1	1	21	0.254989689
1	1	1	22	0.147225774
1	1	1	23	-0.358816589
1	1	1	24	-1.006912146
1	1	1	25	-0.315910275
1	1	1	26	0.132072624
1	1	1	27	-0.036359876
1	1	1	28	-0.289421819
1	1	1	29	0.17092191
1	1	1	30	-0.146885089
1	1	1	31	-0.232715787
1	1	1	32	0.780814788
1	1	1	33	-0.199617041
1	1	1	34	0.094282626
1	1	1	35	-0.268607939
1	1	1	36	-0.136968908
1	1	1	37	0.043155362
1	1	1	38	-0.014697471
1	1	1	39	-0.007161926
1	1	1	40	0.031039138
1	1	2	1	-0.36450701
1	1	2	2	-0.00303918
1	1	2	3	0.097935296
1	1	2	4	0.333928365
1	1	2	5	0.111124214
1	1	2	6	-0.354712482
1	1	2	7	-0.123027986
1	1	2	8	0.099087771
1	1	2	9	-0.282880659
1	1	2	10	0.181832305
1	1	2	11	0.245348756
1	1	2	12	-0.516987813
1	1	2	13	-0.03363255
1	1	2	14	0.408169667
1	1	2	15	0.293731481
1	1	2	16	-0.477186949
1	1	2	17	-0.351589856
1	1	2	18	-0.250273126
1	1	2	19	-0.190887044
1	1	2	20	0.132463361
1	1	2	21	0.453500664
1	1	2	22	-0.15182153
1	1	2	23	0.280624263
1	1	2	24	-0.658728286
1	1	2	25	-0.666181261
1	1	2	26	-0.394014509
1	1	2	27	0.112060504
1	1	2	28	-0.53912213
1	1	2	29	-0.408585973
1	1	2	30	0.047744372
1	1	2	31	0.357435893
1	1	2	32	1.422531968
1	1	2	33	-0.237768837
1	1	2	34	-0.012396591
1	1	2	35	0.193537712
1	1	2	36	-0.088912033
1	1	2	37	-0.098457172
1	1	2	38	-0.030891969
1	1	2	39	0.025376309
1	1	2	40	-0.079581035
1	1	3	1	-0.490097396
1	1	3	2	-0.433232377
1	1	3	3	-0.351332384
1	1	3	4	-0.108682498
1	1	3	5	0.285649689
1	1	3	6	0.333361902
1	1	3	7	0.213793318
1	1	3	8	0.26046247
1	1	3	9	0.165136385
1	1	3	10	0.327633106
1	1	3	11	0.295433566
1	1	3	12	0.099972467
1	1	3	13	0.189967979
1	1	3	14	0.457043786
1	1	3	15	0.475941062
1	1	3	16	0.530521102
1	1	3	17	0.112855299
1	1	3	18	0.677844823
1	1	3	19	0.279029628
1	1	3	20	-0.03544316
1	1	3	21	0.401729444
1	1	3	22	0.881701185
1	1	3	23	-0.145333677
1	1	3	24	0.110096263
1	1	3	25	0.566010713
1	1	3	26	0.393659253
1	1	3	27	0.521076175
1	1	3	28	0.576328874
1	1	3	29	-0.559191148
1	1	3	30	-0.399420518
1	1	3	31	-0.078891888
1	1	3	32	-0.188051327
1	1	3	33	0.314769063
1	1	3	34	0.382402197
1	1	3	35	0.448403728
1	1	3	36	-0.125577525
1	1	3	37	0.090119222
1	1	3	38	-0.007322519
1	1	3	39	-0.026951072
1	1	3	40	-0.090504194
2	1	1	1	-0.109123167
2	1	1	2	-0.027914779
2	1	1	3	-0.035418223
2	1	1	4	-0.069004925
2	1	1	5	0.034858562
2	1	1	6	0.087683706
2	1	1	7	0.003407936
2	1	1	8	-0.037502425
2	1	1	9	-0.243540747
2	1	1	10	-0.166242779
2	1	1	11	-0.002175544
2	1	1	12	-0.101018288
2	1	1	13	-0.53071281
2	1	1	14	-0.119645168
2	1	1	15	0.112312307
2	1	1	16	0.392304847
2	1	1	17	-0.133719182
2	1	1	18	-0.147350345
2	1	1	19	0.233918619
2	1	1	20	0.2114389
2	1	1	21	0.001727916
2	1	1	22	-0.097976586
2	1	1	23	0.150344097
2	1	1	24	0.306624902
2	1	1	25	0.069567252
2	1	1	26	-0.036963972
2	1	1	27	0.156566012
2	1	1	28	-0.029826726
2	1	1	29	-0.49072903
2	1	1	30	-0.129791404
2	1	1	31	-0.011539255
2	1	1	32	0.46869735
2	1	1	33	-0.528683561
2	1	1	34	0.200782686
2	1	1	35	-0.003554451
2	1	1	36	0.276133914
2	1	1	37	-0.23349829
2	1	1	38	-0.110082852
2	1	1	39	-0.030307089
2	1	1	40	0.045339412
2	1	2	1	-0.252295581
2	1	2	2	-0.072152795
2	1	2	3	0.022885319
2	1	2	4	0.390987842
2	1	2	5	-0.015594084
2	1	2	6	0.115710686
2	1	2	7	0.264484058
2	1	2	8	-0.219340666
2	1	2	9	-0.213836976
2	1	2	10	0.125095533
2	1	2	11	0.149908351
2	1	2	12	0.484544451
2	1	2	13	0.637604193
2	1	2	14	0.110099365
2	1	2	15	-0.581978737
2	1	2	16	0.619359204
2	1	2	17	0.037659826
2	1	2	18	-0.055197639
2	1	2	19	0.018110248
2	1	2	20	0.222903376
2	1	2	21	-0.006916369
2	1	2	22	-0.090963399
2	1	2	23	-0.028984242
2	1	2	24	0.275360539
2	1	2	25	0.381973671
2	1	2	26	0.006157121
2	1	2	27	-0.04213548
2	1	2	28	-0.072991396
2	1	2	29	0.180151611
2	1	2	30	-0.235982092
2	1	2	31	-0.384262755
2	1	2	32	0.668230309
2	1	2	33	0.119490488
2	1	2	34	0.178461639
2	1	2	35	-0.559380144
2	1	2	36	0.030967718
2	1	2	37	0.045006551
2	1	2	38	-0.103106213
2	1	2	39	-0.18591129
2	1	2	40	-0.02632495
2	1	3	1	0.099406385
2	1	3	2	0.169831231
2	1	3	3	0.317801619
2	1	3	4	0.306431783
2	1	3	5	0.035607015
2	1	3	6	0.078409689
2	1	3	7	0.03819159
2	1	3	8	-0.238096966
2	1	3	9	0.028646466
2	1	3	10	-0.041695572
2	1	3	11	-0.051093193
2	1	3	12	-0.011030984
2	1	3	13	0.364694833
2	1	3	14	-0.126916719
2	1	3	15	-0.241530626
2	1	3	16	-0.538156372
2	1	3	17	-0.02611929
2	1	3	18	-0.081778463
2	1	3	19	-0.260444633
2	1	3	20	-0.12682901
2	1	3	21	-0.166505255
2	1	3	22	-0.158243334
2	1	3	23	0.012797713
2	1	3	24	-0.067705933
2	1	3	25	0.034537487
2	1	3	26	-0.017304856
2	1	3	27	-0.154158669
2	1	3	28	-0.359878933
2	1	3	29	0.275812876
2	1	3	30	0.079960595
2	1	3	31	-0.222160507
2	1	3	32	-0.268178454
2	1	3	33	0.14132942
2	1	3	34	0.128843999
2	1	3	35	0.22309224
2	1	3	36	0.037350561
2	1	3	37	-0.064170883
2	1	3	38	0.592007682
2	1	3	39	0.182498319
2	1	3	40	0.076142508
3	1	1	1	0.339986887
3	1	1	2	0.278198619
3	1	1	3	0.346904423
3	1	1	4	0.443870461
3	1	1	5	0.238314625
3	1	1	6	0.234887431
3	1	1	7	0.570128055
3	1	1	8	0.041035501
3	1	1	9	0.166457842
3	1	1	10	0.177036459
3	1	1	11	0.19446531
3	1	1	12	0.217415918
3	1	1	13	-0.14168509
3	1	1	14	0.092445872
3	1	1	15	0.261965869
3	1	1	16	0.276141748
3	1	1	17	-0.131157019
3	1	1	18	-0.391801784
3	1	1	19	0.08640097
3	1	1	20	-0.069332898
3	1	1	21	0.062329453
3	1	1	22	0.191520336
3	1	1	23	0.06637905
3	1	1	24	0.053522971
3	1	1	25	0.140724708
3	1	1	26	0.145652493
3	1	1	27	0.130169708
3	1	1	28	0.017171787
3	1	1	29	-0.103929238
3	1	1	30	-0.142233079
3	1	1	31	-0.132635535
3	1	1	32	-0.110347126
3	1	1	33	-0.304742146
3	1	1	34	0.428237284
3	1	1	35	0.075891006
3	1	1	36	0.347476502
3	1	1	37	-0.056433206
3	1	1	38	0.108935824
3	1	1	39	0.023052374
3	1	1	40	0.141554125
3	1	2	1	-0.395947787
3	1	2	2	-0.186665886
3	1	2	3	0.130300519
3	1	2	4	0.351516167
3	1	2	5	-0.606283236
3	1	2	6	-0.250935274
3	1	2	7	0.024223874
3	1	2	8	0.571675628
3	1	2	9	-0.3808147
3	1	2	10	-0.161055494
3	1	2	11	0.357425658
3	1	2	12	0.381641306
3	1	2	13	0.147745615
3	1	2	14	-0.185302462
3	1	2	15	-0.07445915
3	1	2	16	0.119503945
3	1	2	17	0.069155344
3	1	2	18	-0.006556762
3	1	2	19	0.012083457
3	1	2	20	-0.05998154
3	1	2	21	0.096514534
3	1	2	22	0.183807422
3	1	2	23	-0.03586494
3	1	2	24	-0.258508112
3	1	2	25	0.002137184
3	1	2	26	-0.133832757
3	1	2	27	-0.253318021
3	1	2	28	0.037368777
3	1	2	29	0.0256154
3	1	2	30	0.053918694
3	1	2	31	0.116776723
3	1	2	32	-0.093735732
3	1	2	33	-0.077283511
3	1	2	34	-0.229001236
3	1	2	35	-0.325684937
3	1	2	36	0.550871977
3	1	2	37	0.000432718
3	1	2	38	-0.10311277
3	1	2	39	-0.070193364
3	1	2	40	0.045834565
3	1	3	1	-0.422467193
3	1	3	2	-0.409570375
3	1	3	3	-0.191406682
3	1	3	4	-0.242066088
3	1	3	5	-0.369795597
3	1	3	6	-0.350097126
3	1	3	7	-0.046343373
3	1	3	8	-0.141542304
3	1	3	9	-0.168730036
3	1	3	10	-0.216695517
3	1	3	11	-0.109895045
3	1	3	12	-0.119312035
3	1	3	13	-0.059966397
3	1	3	14	0.007748201
3	1	3	15	-0.0059849
3	1	3	16	0.117270965
3	1	3	17	0.15564772
3	1	3	18	-0.047939299
3	1	3	19	0.202073015
3	1	3	20	0.122086615
3	1	3	21	0.096166726
3	1	3	22	-0.020243762
3	1	3	23	-0.045567383
3	1	3	24	-0.132979287
3	1	3	25	0.087158348
3	1	3	26	0.105605868
3	1	3	27	-0.195787696
3	1	3	28	-0.033218693
3	1	3	29	0.066294245
3	1	3	30	0.170103137
3	1	3	31	0.024112737
3	1	3	32	0.125989787
3	1	3	33	-0.041844423
3	1	3	34	-0.121995427
3	1	3	35	-0.161284056
3	1	3	36	-0.115445366
3	1	3	37	-0.02905409
3	1	3	38	-0.063842755
3	1	3	39	-0.049448861
3	1	3	40	-0.044096126
4	1	1	1	-0.064662162
4	1	1	2	-0.057910355
4	1	1	3	0.039362679
4	1	1	4	-0.150966664
4	1	1	5	-0.090717964
4	1	1	6	-0.072055572
4	1	1	7	-0.147325068
4	1	1	8	-0.154206126
4	1	1	9	-0.306347298
4	1	1	10	-0.086833573
4	1	1	11	0.15908046
4	1	1	12	0.070233831
4	1	1	13	-0.232638039
4	1	1	14	-0.155660755
4	1	1	15	-0.245161429
4	1	1	16	-0.16656063
4	1	1	17	-0.350674583
4	1	1	18	-0.157158598
4	1	1	19	-0.144877047
4	1	1	20	-0.22765914
4	1	1	21	-0.401269824
4	1	1	22	-0.10987709
4	1	1	23	-0.220550692
4	1	1	24	-0.264635699
4	1	1	25	0.084893726
4	1	1	26	0.325041868
4	1	1	27	0.593910316
4	1	1	28	0.591126402
4	1	1	29	-0.345769997
4	1	1	30	0.159747035
4	1	1	31	0.369670594
4	1	1	32	0.311538828
4	1	1	33	-0.023748013
4	1	1	34	-0.199577059
4	1	1	35	-0.068786382
4	1	1	36	-0.002139271
4	1	1	37	0.098609037
4	1	1	38	0.03056638
4	1	1	39	0.067482503
4	1	1	40	0.039800752
4	1	2	1	0.040369914
4	1	2	2	0.19450854
4	1	2	3	-0.074629661
4	1	2	4	-0.023723632
4	1	2	5	0.060483125
4	1	2	6	-0.077168425
4	1	2	7	0.041959943
4	1	2	8	-0.070878309
4	1	2	9	0.13942932
4	1	2	10	-0.07593062
4	1	2	11	-0.274151909
4	1	2	12	0.284301932
4	1	2	13	-0.265774545
4	1	2	14	0.286800666
4	1	2	15	0.06722737
4	1	2	16	0.352080281
4	1	2	17	-0.075412224
4	1	2	18	-0.236512084
4	1	2	19	0.055317336
4	1	2	20	0.020265531
4	1	2	21	-0.394226633
4	1	2	22	-0.030069852
4	1	2	23	0.081652709
4	1	2	24	0.217294226
4	1	2	25	-0.122067642
4	1	2	26	0.134658593
4	1	2	27	-0.10521377
4	1	2	28	0.468725151
4	1	2	29	0.125425694
4	1	2	30	0.096667868
4	1	2	31	-0.272593342
4	1	2	32	0.449340229
4	1	2	33	0.118609864
4	1	2	34	-0.045096774
4	1	2	35	0.126257177
4	1	2	36	0.063194639
4	1	2	37	0.049554941
4	1	2	38	0.056541402
4	1	2	39	-0.014674705
4	1	2	40	-0.041714889
4	1	3	1	0.037530179
4	1	3	2	-0.272913964
4	1	3	3	0.034850104
4	1	3	4	0.122199371
4	1	3	5	0.225118852
4	1	3	6	0.12675605
4	1	3	7	0.070744336
4	1	3	8	0.027743196
4	1	3	9	0.009164624
4	1	3	10	0.053210438
4	1	3	11	-0.00602124
4	1	3	12	-0.006324298
4	1	3	13	-0.038765552
4	1	3	14	0.204714016
4	1	3	15	0.14761567
4	1	3	16	0.22970133
4	1	3	17	0.102718943
4	1	3	18	0.257647233
4	1	3	19	0.294577677
4	1	3	20	0.245442687
4	1	3	21	0.360331756
4	1	3	22	0.33467163
4	1	3	23	0.358124502
4	1	3	24	0.390899885
4	1	3	25	-0.611770485
4	1	3	26	-0.402612355
4	1	3	27	-0.308183655
4	1	3	28	-0.495302605
4	1	3	29	-0.476904977
4	1	3	30	-0.53003713
4	1	3	31	0.215069496
4	1	3	32	0.270460961
4	1	3	33	0.037237902
4	1	3	34	0.049384107
4	1	3	35	-0.040978157
4	1	3	36	0.150867234
4	1	3	37	-0.067463798
4	1	3	38	0.106170237
4	1	3	39	-0.03984211
4	1	3	40	-0.04638004
5	1	1	1	-0.105408623
5	1	1	2	-0.060550891
5	1	1	3	0.047538286
5	1	1	4	0.037235472
5	1	1	5	-0.164759499
5	1	1	6	-0.083131187
5	1	1	7	-0.167062202
5	1	1	8	-0.143011084
5	1	1	9	-0.02687021
5	1	1	10	-0.197461123
5	1	1	11	-0.165355719
5	1	1	12	-0.268456351
5	1	1	13	-0.100484906
5	1	1	14	0.290076972
5	1	1	15	0.014115524
5	1	1	16	0.253981504
5	1	1	17	0.049606069
5	1	1	18	-0.279353843
5	1	1	19	-0.021090674
5	1	1	20	-0.146231617
5	1	1	21	0.084823054
5	1	1	22	0.093749935
5	1	1	23	-0.15712109
5	1	1	24	-0.397465485
5	1	1	25	0.00425006
5	1	1	26	0.046874998
5	1	1	27	-0.067770295
5	1	1	28	-0.083609901
5	1	1	29	-0.110315198
5	1	1	30	-0.290355954
5	1	1	31	-0.262764943
5	1	1	32	-0.343543796
5	1	1	33	-0.245041688
5	1	1	34	-0.117201693
5	1	1	35	0.093919182
5	1	1	36	-0.125329461
5	1	1	37	-0.228872284
5	1	1	38	-0.180710272
5	1	1	39	-0.328626334
5	1	1	40	0.058343077
5	1	2	1	-0.409886382
5	1	2	2	0.06728118
5	1	2	3	0.049864146
5	1	2	4	0.016342207
5	1	2	5	0.291901542
5	1	2	6	0.16864243
5	1	2	7	-0.23391126
5	1	2	8	-0.037637151
5	1	2	9	0.214525171
5	1	2	10	0.027368586
5	1	2	11	-0.058888016
5	1	2	12	0.0573222
5	1	2	13	0.100546453
5	1	2	14	0.016166318
5	1	2	15	-0.091088398
5	1	2	16	-0.206302381
5	1	2	17	-0.076194799
5	1	2	18	-0.104859516
5	1	2	19	0.070534477
5	1	2	20	-0.231851798
5	1	2	21	0.063997588
5	1	2	22	0.140242945
5	1	2	23	0.14423992
5	1	2	24	-0.078786005
5	1	2	25	0.137746897
5	1	2	26	0.049846349
5	1	2	27	-0.015731902
5	1	2	28	0.016233561
5	1	2	29	0.701622541
5	1	2	30	0.113839959
5	1	2	31	0.185004629
5	1	2	32	-0.239903924
5	1	2	33	0.084475805
5	1	2	34	-0.12035679
5	1	2	35	-0.281881475
5	1	2	36	0.022059117
5	1	2	37	0.257058411
5	1	2	38	0.042135163
5	1	2	39	-0.138707478
5	1	2	40	-0.008251317
5	1	3	1	-0.04069331
5	1	3	2	0.26566883
5	1	3	3	0.132169807
5	1	3	4	0.096723339
5	1	3	5	0.315066397
5	1	3	6	0.208287731
5	1	3	7	0.147403645
5	1	3	8	0.012942483
5	1	3	9	0.065604378
5	1	3	10	0.080361798
5	1	3	11	0.128278254
5	1	3	12	0.225598694
5	1	3	13	0.063612241
5	1	3	14	0.040499059
5	1	3	15	0.041935521
5	1	3	16	0.099354988
5	1	3	17	0.156899829
5	1	3	18	0.428627199
5	1	3	19	0.139090344
5	1	3	20	0.2126091
5	1	3	21	0.009056775
5	1	3	22	0.151944608
5	1	3	23	0.043479571
5	1	3	24	-0.008511099
5	1	3	25	0.070617861
5	1	3	26	0.120158197
5	1	3	27	-0.077983093
5	1	3	28	0.060996657
5	1	3	29	0.187071655
5	1	3	30	0.187848561
5	1	3	31	0.105617975
5	1	3	32	0.055931901
5	1	3	33	0.296423386
5	1	3	34	0.161044786
5	1	3	35	-0.024012376
5	1	3	36	0.233788224
5	1	3	37	0.309469194
5	1	3	38	0.119488562
5	1	3	39	0.002678377
5	1	3	40	0.13434647
6	1	1	1	-0.091088738
6	1	1	2	-0.027854516
6	1	1	3	-0.061513117
6	1	1	4	0.032590688
6	1	1	5	0.037680145
6	1	1	6	-0.03823899
6	1	1	7	-0.001433037
6	1	1	8	-0.00390631
6	1	1	9	-0.046319105
6	1	1	10	-0.022702995
6	1	1	11	-0.046661831
6	1	1	12	-0.080346162
6	1	1	13	-0.038596972
6	1	1	14	-0.091880295
6	1	1	15	-0.0976765
6	1	1	16	-0.156636233
6	1	1	17	-0.02369742
6	1	1	18	-0.030552171
6	1	1	19	-0.060497255
6	1	1	20	-0.136709724
6	1	1	21	0.092013027
6	1	1	22	0.025429021
6	1	1	23	-0.022366111
6	1	1	24	-0.032805233
6	1	1	25	-0.032941363
6	1	1	26	-0.103344452
6	1	1	27	-0.059404549
6	1	1	28	-0.058988481
6	1	1	29	-0.045177161
6	1	1	30	-0.005445724
6	1	1	31	-0.01328901
6	1	1	32	-0.034371707
6	1	1	33	0.002486033
6	1	1	34	-0.022627271
6	1	1	35	-0.029103458
6	1	1	36	-0.063223598
6	1	1	37	-0.002650691
6	1	1	38	-0.036206586
6	1	1	39	-0.076856152
6	1	1	40	-0.098882656
6	1	2	1	0.05257983
6	1	2	2	0.004095279
6	1	2	3	-0.029385907
6	1	2	4	0.00548004
6	1	2	5	0.176494282
6	1	2	6	-0.018757437
6	1	2	7	-0.015139312
6	1	2	8	-0.109150049
6	1	2	9	-0.003039393
6	1	2	10	0.042441697
6	1	2	11	0.008373565
6	1	2	12	-0.056965263
6	1	2	13	0.084057497
6	1	2	14	0.019515784
6	1	2	15	0.021291765
6	1	2	16	-0.168868683
6	1	2	17	0.141250214
6	1	2	18	0.000783477
6	1	2	19	-0.043941903
6	1	2	20	-0.147725655
6	1	2	21	0.142418289
6	1	2	22	-0.068547599
6	1	2	23	-0.10583576
6	1	2	24	0.026228953
6	1	2	25	0.126664593
6	1	2	26	-0.030976237
6	1	2	27	-0.042487632
6	1	2	28	-0.098394596
6	1	2	29	0.081785359
6	1	2	30	-0.00290015
6	1	2	31	-0.044176335
6	1	2	32	-0.091015908
6	1	2	33	0.128679336
6	1	2	34	-0.006567894
6	1	2	35	0.009190823
6	1	2	36	-0.089984583
6	1	2	37	0.064730111
6	1	2	38	-0.011671341
6	1	2	39	-0.000597933
6	1	2	40	-0.106748859
6	1	3	1	0.03381317
6	1	3	2	0.040386118
6	1	3	3	0.014777822
6	1	3	4	-0.03902888
6	1	3	5	-0.03010105
6	1	3	6	-0.020987796
6	1	3	7	-0.070403647
6	1	3	8	-0.037233288
6	1	3	9	0.0543148
6	1	3	10	0.010566126
6	1	3	11	0.065796426
6	1	3	12	0.056007131
6	1	3	13	0.089086454
6	1	3	14	0.081667118
6	1	3	15	0.086448455
6	1	3	16	0.084702012
6	1	3	17	0.123388949
6	1	3	18	0.09439453
6	1	3	19	0.066316635
6	1	3	20	0.034956922
6	1	3	21	-0.091442526
6	1	3	22	-0.105590539
6	1	3	23	0.110039573
6	1	3	24	0.003328669
6	1	3	25	0.096849562
6	1	3	26	0.069232441
6	1	3	27	0.03617148
6	1	3	28	0.045360522
6	1	3	29	0.049252694
6	1	3	30	0.04178928
6	1	3	31	0.026431769
6	1	3	32	0.020773145
6	1	3	33	0.03829521
6	1	3	34	0.034399335
6	1	3	35	-0.000869709
6	1	3	36	-0.001265358
6	1	3	37	0.057654429
6	1	3	38	0.047788586
6	1	3	39	0.062467544
6	1	3	40	0.070636512
7	1	1	1	0.046352918
7	1	1	2	0.054078972
7	1	1	3	-0.019023191
7	1	1	4	-0.086323556
7	1	1	5	-0.107183651
7	1	1	6	-0.079268741
7	1	1	7	-0.013074418
7	1	1	8	-0.03026432
7	1	1	9	0.110222465
7	1	1	10	-0.003540307
7	1	1	11	-0.010288828
7	1	1	12	-0.017866801
7	1	1	13	-0.175862765
7	1	1	14	-0.118918762
7	1	1	15	-0.080792665
7	1	1	16	-0.045542932
7	1	1	17	-0.086531057
7	1	1	18	-0.088194235
7	1	1	19	-0.022244139
7	1	1	20	-0.05364598
7	1	1	21	0.093098147
7	1	1	22	0.198258174
7	1	1	23	0.168069967
7	1	1	24	-0.047524463
7	1	1	25	-0.041112936
7	1	1	26	-0.012936837
7	1	1	27	-0.089881055
7	1	1	28	-0.092357083
7	1	1	29	0.052975753
7	1	1	30	0.013357184
7	1	1	31	-0.18160782
7	1	1	32	-0.221538552
7	1	1	33	0.120191033
7	1	1	34	-0.071824064
7	1	1	35	-0.070805639
7	1	1	36	-0.085530331
7	1	1	37	-0.009338255
7	1	1	38	-0.01454438
7	1	1	39	-0.022546861
7	1	1	40	0.103790691
7	1	2	1	0.048585245
7	1	2	2	0.038335091
7	1	2	3	0.054584741
7	1	2	4	0.075036475
7	1	2	5	0.095329748
7	1	2	6	-0.066652847
7	1	2	7	-0.143876436
7	1	2	8	0.253340092
7	1	2	9	-0.038637734
7	1	2	10	-0.10912781
7	1	2	11	-0.112032735
7	1	2	12	0.109371465
7	1	2	13	-0.043746516
7	1	2	14	0.00203157
7	1	2	15	0.032313877
7	1	2	16	-0.063605465
7	1	2	17	-0.046829141
7	1	2	18	0.04430675
7	1	2	19	-0.012299742
7	1	2	20	0.046340225
7	1	2	21	0.346641825
7	1	2	22	-0.07679943
7	1	2	23	-0.056029535
7	1	2	24	-0.070013908
7	1	2	25	0.012190176
7	1	2	26	0.101403982
7	1	2	27	-0.042664442
7	1	2	28	0.006562599
7	1	2	29	0.048171188
7	1	2	30	-0.051945514
7	1	2	31	-0.102355651
7	1	2	32	0.183725639
7	1	2	33	0.000698696
7	1	2	34	-0.066240288
7	1	2	35	-0.015501559
7	1	2	36	0.068683193
7	1	2	37	-0.063293822
7	1	2	38	0.064419868
7	1	2	39	0.016413102
7	1	2	40	-0.014999274
7	1	3	1	0.073085037
7	1	3	2	-0.032435414
7	1	3	3	-0.084348962
7	1	3	4	-0.122005109
7	1	3	5	0.036411625
7	1	3	6	-0.04161749
7	1	3	7	-0.048784734
7	1	3	8	-0.083601105
7	1	3	9	-0.022045331
7	1	3	10	-0.055930677
7	1	3	11	0.005924339
7	1	3	12	-0.010517971
7	1	3	13	-0.007444472
7	1	3	14	0.073069782
7	1	3	15	0.178879661
7	1	3	16	0.093395856
7	1	3	17	0.003587732
7	1	3	18	0.036554134
7	1	3	19	0.084963255
7	1	3	20	0.072261825
7	1	3	21	-0.016007385
7	1	3	22	-0.090849785
7	1	3	23	-0.098226007
7	1	3	24	-0.287435758
7	1	3	25	0.004466442
7	1	3	26	0.05008248
7	1	3	27	0.032114888
7	1	3	28	0.107012972
7	1	3	29	0.124273806
7	1	3	30	-0.031091052
7	1	3	31	0.013715682
7	1	3	32	-0.184039824
7	1	3	33	0.044626834
7	1	3	34	0.108311591
7	1	3	35	0.032310955
7	1	3	36	-0.071194279
7	1	3	37	-0.07588776
7	1	3	38	-0.051463129
7	1	3	39	-0.061203583
7	1	3	40	-0.075709692
8	2	1	1	0.313971958
8	2	1	2	0.032444113
8	2	1	3	0.248576599
8	2	1	4	0.697711467
8	2	1	5	0.092813213
8	2	1	6	0.056147312
8	2	1	7	-0.101944861
8	2	1	8	-0.146997461
8	2	1	9	0.032735225
8	2	1	10	-0.171969299
8	2	1	11	0.034867603
8	2	1	12	0.178856727
8	2	1	13	-0.224739685
8	2	1	14	-0.404707998
8	2	1	15	-0.251930271
8	2	1	16	-0.107252224
8	2	1	17	0.113337389
8	2	1	18	0.155658662
8	2	1	19	-0.246350054
8	2	1	20	0.237936656
8	2	1	21	0.003048554
8	2	1	22	-0.135451104
8	2	1	23	-0.103006255
8	2	1	24	-0.02542327
8	2	1	25	-0.056750353
8	2	1	26	-0.092355064
8	2	1	27	-0.043262558
8	2	1	28	0.040249936
8	2	1	29	-0.563632251
8	2	1	30	-0.227566599
8	2	1	31	0.072669747
8	2	1	32	-0.135684381
8	2	1	33	-0.504874334
8	2	1	34	-0.179301198
8	2	1	35	-0.097906781
8	2	1	36	-0.220601674
8	2	1	37	-0.23627628
8	2	1	38	-0.339677997
8	2	1	39	-0.010190211
8	2	1	40	-0.34060493
8	2	2	1	-0.651429236
8	2	2	2	0.243463294
8	2	2	3	0.080273609
8	2	2	4	0.555392603
8	2	2	5	-0.009316269
8	2	2	6	0.159340194
8	2	2	7	0.001077919
8	2	2	8	0.086099666
8	2	2	9	-0.584374667
8	2	2	10	0.16073736
8	2	2	11	-0.261996488
8	2	2	12	0.15056838
8	2	2	13	-0.167587802
8	2	2	14	-0.064561313
8	2	2	15	0.295910212
8	2	2	16	-0.041511238
8	2	2	17	-0.249196158
8	2	2	18	0.080848819
8	2	2	19	-0.075854469
8	2	2	20	0.09506756
8	2	2	21	-0.254695144
8	2	2	22	-0.166670506
8	2	2	23	0.292889891
8	2	2	24	-0.193396023
8	2	2	25	-0.358147213
8	2	2	26	0.325056151
8	2	2	27	0.255856592
8	2	2	28	-0.027261768
8	2	2	29	-0.801642903
8	2	2	30	0.199520263
8	2	2	31	0.666104338
8	2	2	32	0.487560955
8	2	2	33	-0.587660375
8	2	2	34	0.151364365
8	2	2	35	0.258835619
8	2	2	36	0.192436537
8	2	2	37	-0.32624747
8	2	2	38	0.086966749
8	2	2	39	0.162728394
8	2	2	40	0.194961327
8	2	3	1	-0.61838344
8	2	3	2	-0.550849421
8	2	3	3	-0.335701788
8	2	3	4	-0.244973039
8	2	3	5	0.006970272
8	2	3	6	-0.214611476
8	2	3	7	0.038873964
8	2	3	8	0.009632546
8	2	3	9	-0.37494155
8	2	3	10	0.059650853
8	2	3	11	0.222028415
8	2	3	12	0.128458883
8	2	3	13	0.317171174
8	2	3	14	0.273240254
8	2	3	15	0.331946128
8	2	3	16	-0.072111151
8	2	3	17	-0.183210113
8	2	3	18	-0.296229046
8	2	3	19	0.05955506
8	2	3	20	0.290826745
8	2	3	21	-0.009908067
8	2	3	22	0.110556689
8	2	3	23	0.015638421
8	2	3	24	-0.106698465
8	2	3	25	-0.139217695
8	2	3	26	0.085356824
8	2	3	27	-0.17921549
8	2	3	28	0.108598047
8	2	3	29	0.297807456
8	2	3	30	0.193093531
8	2	3	31	0.015918297
8	2	3	32	0.058205311
8	2	3	33	0.239035873
8	2	3	34	0.575558966
8	2	3	35	0.084633847
8	2	3	36	0.367485026
8	2	3	37	0.007586385
8	2	3	38	0.036058888
8	2	3	39	0.390518222
8	2	3	40	0.437642582
9	2	1	1	-0.629122562
9	2	1	2	-0.304112907
9	2	1	3	0.015173697
9	2	1	4	0.083421257
9	2	1	5	0.056473973
9	2	1	6	0.076806826
9	2	1	7	0.00078687
9	2	1	8	-0.131361312
9	2	1	9	0.106220537
9	2	1	10	-0.149656621
9	2	1	11	-0.112835891
9	2	1	12	0.007688022
9	2	1	13	0.049780782
9	2	1	14	0.092155668
9	2	1	15	-0.017099321
9	2	1	16	0.102056977
9	2	1	17	-0.245889111
9	2	1	18	-0.164861568
9	2	1	19	-0.145433352
9	2	1	20	-0.01922725
9	2	1	21	-0.050185753
9	2	1	22	0.240186789
9	2	1	23	0.072930604
9	2	1	24	-0.038713705
9	2	1	25	-0.343978148
9	2	1	26	-0.169500926
9	2	1	27	-0.166058424
9	2	1	28	-0.210533441
9	2	1	29	0.251691893
9	2	1	30	-0.094619062
9	2	1	31	-0.291625216
9	2	1	32	-0.191768973
9	2	1	33	-0.200699874
9	2	1	34	-0.141598278
9	2	1	35	-0.152586208
9	2	1	36	0.050355295
9	2	1	37	-0.078372115
9	2	1	38	-0.093054012
9	2	1	39	-0.011378369
9	2	1	40	-0.054306684
9	2	2	1	-0.755873675
9	2	2	2	0.18814603
9	2	2	3	0.081562557
9	2	2	4	0.504416917
9	2	2	5	0.050103874
9	2	2	6	0.042580966
9	2	2	7	0.023306831
9	2	2	8	-0.098726096
9	2	2	9	0.344226143
9	2	2	10	-0.158988215
9	2	2	11	-0.114820866
9	2	2	12	0.113493915
9	2	2	13	-0.044405735
9	2	2	14	0.196714865
9	2	2	15	0.062961256
9	2	2	16	-0.023691216
9	2	2	17	-0.265212171
9	2	2	18	0.062977353
9	2	2	19	-0.086331627
9	2	2	20	0.198373188
9	2	2	21	-0.066215639
9	2	2	22	-0.025972616
9	2	2	23	0.14983087
9	2	2	24	0.032282759
9	2	2	25	-0.63323463
9	2	2	26	0.01304614
9	2	2	27	-0.001723306
9	2	2	28	0.213983024
9	2	2	29	0.13104974
9	2	2	30	0.134556274
9	2	2	31	-0.043882876
9	2	2	32	-0.062082731
9	2	2	33	-0.255438477
9	2	2	34	-0.130622183
9	2	2	35	0.000194898
9	2	2	36	0.098611862
9	2	2	37	-0.088870271
9	2	2	38	0.026806601
9	2	2	39	0.065655593
9	2	2	40	-0.075729138
9	2	3	1	0.110776095
9	2	3	2	0.12013461
9	2	3	3	0.013662881
9	2	3	4	0.177257301
9	2	3	5	-0.108442618
9	2	3	6	-0.133815904
9	2	3	7	-0.101423049
9	2	3	8	0.048753251
9	2	3	9	-0.15306852
9	2	3	10	-0.053047999
9	2	3	11	0.007925141
9	2	3	12	0.013591763
9	2	3	13	-0.218224184
9	2	3	14	-0.238100113
9	2	3	15	-0.184726619
9	2	3	16	-0.202125595
9	2	3	17	0.016162837
9	2	3	18	-0.117067782
9	2	3	19	0.150025431
9	2	3	20	-0.035483205
9	2	3	21	0.015389496
9	2	3	22	-0.219702901
9	2	3	23	-0.058356678
9	2	3	24	-0.101006108
9	2	3	25	0.280698204
9	2	3	26	0.058439366
9	2	3	27	0.300541483
9	2	3	28	0.152546133
9	2	3	29	0.130560308
9	2	3	30	0.033835475
9	2	3	31	-0.029657852
9	2	3	32	-0.040017417
9	2	3	33	-0.015257822
9	2	3	34	0.086877248
9	2	3	35	0.05175601
9	2	3	36	0.240943264
9	2	3	37	0.00410454
9	2	3	38	-0.112295415
9	2	3	39	-0.025240131
9	2	3	40	-0.111531208
10	2	1	1	-0.084269137
10	2	1	2	-0.100931561
10	2	1	3	-0.15999174
10	2	1	4	-0.202739699
10	2	1	5	-0.314532284
10	2	1	6	0.044180204
10	2	1	7	-0.20411546
10	2	1	8	-0.091902285
10	2	1	9	-0.218805553
10	2	1	10	-0.150827038
10	2	1	11	0.047733984
10	2	1	12	0.22139776
10	2	1	13	-0.312906334
10	2	1	14	-0.00616286
10	2	1	15	0.062080028
10	2	1	16	-0.033982658
10	2	1	17	0.273001203
10	2	1	18	-0.026198203
10	2	1	19	-0.35612666
10	2	1	20	-0.19843311
10	2	1	21	0.203143079
10	2	1	22	-0.168793595
10	2	1	23	-0.084384127
10	2	1	24	-0.251924186
10	2	1	25	-0.153773079
10	2	1	26	-0.177062199
10	2	1	27	-0.25672142
10	2	1	28	-0.000424631
10	2	1	29	0.116087779
10	2	1	30	0.12883857
10	2	1	31	-0.02374234
10	2	1	32	0.059592384
10	2	1	33	0.137334877
10	2	1	34	-0.022824012
10	2	1	35	-0.085472623
10	2	1	36	-0.145302122
10	2	1	37	-0.087047281
10	2	1	38	0.078759717
10	2	1	39	0.059130482
10	2	1	40	0.868647138
10	2	2	1	0.328809394
10	2	2	2	0.108712871
10	2	2	3	-0.09439033
10	2	2	4	-0.29557215
10	2	2	5	-0.068316892
10	2	2	6	-0.457411527
10	2	2	7	-0.178767609
10	2	2	8	-0.123461362
10	2	2	9	-0.084639499
10	2	2	10	-0.062390823
10	2	2	11	0.314607422
10	2	2	12	-0.286700797
10	2	2	13	-0.143291923
10	2	2	14	0.273779452
10	2	2	15	-0.02498218
10	2	2	16	0.092130877
10	2	2	17	0.47865981
10	2	2	18	-0.114476914
10	2	2	19	0.05064754
10	2	2	20	-0.261395046
10	2	2	21	0.570598748
10	2	2	22	0.160422246
10	2	2	23	-0.235055427
10	2	2	24	-0.153548718
10	2	2	25	0.060217738
10	2	2	26	0.018868795
10	2	2	27	-0.043113728
10	2	2	28	-0.386486316
10	2	2	29	0.039382375
10	2	2	30	-0.356860589
10	2	2	31	-0.237399637
10	2	2	32	-0.206195869
10	2	2	33	0.097982756
10	2	2	34	0.215156798
10	2	2	35	0.153421512
10	2	2	36	-0.106282302
10	2	2	37	-0.112674759
10	2	2	38	-0.264836346
10	2	2	39	-0.199103973
10	2	2	40	0.47142563
10	2	3	1	0.212965491
10	2	3	2	0.427889071
10	2	3	3	0.196457264
10	2	3	4	0.048270505
10	2	3	5	0.622479502
10	2	3	6	0.292984318
10	2	3	7	0.195238798
10	2	3	8	0.060963783
10	2	3	9	0.403127301
10	2	3	10	0.301249422
10	2	3	11	0.179570993
10	2	3	12	-0.397019809
10	2	3	13	-0.426118009
10	2	3	14	0.57672275
10	2	3	15	0.423022163
10	2	3	16	0.102806237
10	2	3	17	0.130035979
10	2	3	18	-0.020514985
10	2	3	19	0.06240046
10	2	3	20	-0.10222693
10	2	3	21	-0.327310004
10	2	3	22	-0.500900879
10	2	3	23	0.491434844
10	2	3	24	0.290968758
10	2	3	25	0.193599402
10	2	3	26	0.026114245
10	2	3	27	0.191319624
10	2	3	28	0.233614272
10	2	3	29	-0.203998244
10	2	3	30	0.136619232
10	2	3	31	0.418829204
10	2	3	32	0.041726321
10	2	3	33	-0.125931217
10	2	3	34	-0.005488254
10	2	3	35	-0.125778668
10	2	3	36	-0.175413659
10	2	3	37	-0.15883609
10	2	3	38	-0.274629853
10	2	3	39	-0.195542615
10	2	3	40	-0.333219582
11	2	1	1	-0.059570613
11	2	1	2	-0.002854161
11	2	1	3	-0.037706761
11	2	1	4	-0.049199002
11	2	1	5	-0.216972213
11	2	1	6	0.028406249
11	2	1	7	-0.12990719
11	2	1	8	-0.05294614
11	2	1	9	-0.054548982
11	2	1	10	-0.207636378
11	2	1	11	-0.149378579
11	2	1	12	-0.172436015
11	2	1	13	0.125438171
11	2	1	14	0.106246444
11	2	1	15	0.037627868
11	2	1	16	-0.185420046
11	2	1	17	0.202066005
11	2	1	18	0.057811673
11	2	1	19	-0.065740628
11	2	1	20	-0.194174326
11	2	1	21	0.153907312
11	2	1	22	0.006844303
11	2	1	23	-0.065086414
11	2	1	24	-0.091729079
11	2	1	25	0.173231375
11	2	1	26	0.05584935
11	2	1	27	0.11563958
11	2	1	28	0.120648079
11	2	1	29	-0.030739857
11	2	1	30	-0.09710972
11	2	1	31	-0.362854376
11	2	1	32	-0.09724585
11	2	1	33	-0.003476171
11	2	1	34	0.097044587
11	2	1	35	0.032254248
11	2	1	36	0.285318119
11	2	1	37	0.066699937
11	2	1	38	0.290549711
11	2	1	39	0.247471419
11	2	1	40	0.275228152
11	2	2	1	0.041914616
11	2	2	2	-0.092199739
11	2	2	3	-0.07289583
11	2	2	4	0.114236269
11	2	2	5	0.118881662
11	2	2	6	-0.083530383
11	2	2	7	-0.037977454
11	2	2	8	-0.047822521
11	2	2	9	-0.231193284
11	2	2	10	-0.049597439
11	2	2	11	0.000252158
11	2	2	12	0.294083734
11	2	2	13	0.092322359
11	2	2	14	-0.004735008
11	2	2	15	0.050745832
11	2	2	16	-0.241111079
11	2	2	17	-0.229081626
11	2	2	18	-0.028808366
11	2	2	19	0.025774191
11	2	2	20	-0.09622787
11	2	2	21	-0.041002383
11	2	2	22	-0.07066866
11	2	2	23	0.104859239
11	2	2	24	-0.115356276
11	2	2	25	0.274118022
11	2	2	26	-0.141144022
11	2	2	27	-0.166698929
11	2	2	28	-0.254299156
11	2	2	29	0.019089201
11	2	2	30	0.132732043
11	2	2	31	0.152217139
11	2	2	32	0.345014249
11	2	2	33	0.043081318
11	2	2	34	0.063992937
11	2	2	35	0.071652143
11	2	2	36	-0.373527657
11	2	2	37	-0.428815774
11	2	2	38	-0.130519247
11	2	2	39	-0.003982954
11	2	2	40	0.42515522
11	2	3	1	-0.105930181
11	2	3	2	-0.006604887
11	2	3	3	0.160847027
11	2	3	4	0.101454921
11	2	3	5	0.117114217
11	2	3	6	0.102532102
11	2	3	7	0.130267253
11	2	3	8	-0.027010365
11	2	3	9	0.094952676
11	2	3	10	0.097415081
11	2	3	11	0.003113578
11	2	3	12	0.515691957
11	2	3	13	-0.009228801
11	2	3	14	-0.03431227
11	2	3	15	-0.058309781
11	2	3	16	-0.028865213
11	2	3	17	-0.029102123
11	2	3	18	-0.007453487
11	2	3	19	-0.009183212
11	2	3	20	-0.001117313
11	2	3	21	0.005204255
11	2	3	22	0.041127888
11	2	3	23	0.015659718
11	2	3	24	0.011637038
11	2	3	25	0.068807713
11	2	3	26	-0.111214871
11	2	3	27	-0.18884013
11	2	3	28	-0.178489479
11	2	3	29	-0.193350955
11	2	3	30	-0.132098263
11	2	3	31	-0.057998725
11	2	3	32	-0.012680906
11	2	3	33	-0.013848519
11	2	3	34	-0.06574851
11	2	3	35	-0.070400709
11	2	3	36	-0.282875771
11	2	3	37	-0.408782649
11	2	3	38	-0.211948862
11	2	3	39	-0.213017267
11	2	3	40	-0.097931502
12	2	1	1	-0.150675132
12	2	1	2	0.172135019
12	2	1	3	-0.034279514
12	2	1	4	-0.152200959
12	2	1	5	-0.081472306
12	2	1	6	-0.031560468
12	2	1	7	0.117972652
12	2	1	8	-0.019521256
12	2	1	9	-0.199051499
12	2	1	10	0.142579543
12	2	1	11	-0.653403034
12	2	1	12	-0.233622736
12	2	1	13	-0.370950679
12	2	1	14	-0.444766621
12	2	1	15	-0.353749919
12	2	1	16	-0.142220115
12	2	1	17	-0.251114496
12	2	1	18	-0.77567018
12	2	1	19	-0.559559866
12	2	1	20	-0.479500312
12	2	1	21	-0.091166668
12	2	1	22	0.005487739
12	2	1	23	-0.100817113
12	2	1	24	0.044396453
12	2	1	25	0.126424562
12	2	1	26	-0.398056553
12	2	1	27	-0.220111048
12	2	1	28	-0.052079918
12	2	1	29	-0.009395711
12	2	1	30	-0.022731445
12	2	1	31	-0.109076133
12	2	1	32	-0.09372982
12	2	1	33	0.169268185
12	2	1	34	0.141509505
12	2	1	35	-0.039960511
12	2	1	36	-0.072488222
12	2	1	37	0.019371147
12	2	1	38	-0.171397031
12	2	1	39	-0.069950464
12	2	1	40	-0.30402975
12	2	2	1	-0.180286904
12	2	2	2	-0.133952787
12	2	2	3	-0.57897247
12	2	2	4	0.176083149
12	2	2	5	-0.441729289
12	2	2	6	0.012165511
12	2	2	7	0.027659849
12	2	2	8	-0.107469116
12	2	2	9	-0.313677585
12	2	2	10	0.147542224
12	2	2	11	0.093434829
12	2	2	12	-0.187812949
12	2	2	13	-0.272216036
12	2	2	14	0.086711318
12	2	2	15	0.14252471
12	2	2	16	-0.168211647
12	2	2	17	0.161645894
12	2	2	18	-0.315460659
12	2	2	19	-0.013490224
12	2	2	20	0.250533758
12	2	2	21	0.155870398
12	2	2	22	-0.141537778
12	2	2	23	-0.085873578
12	2	2	24	0.198998348
12	2	2	25	0.109401506
12	2	2	26	0.083295148
12	2	2	27	-0.040551092
12	2	2	28	-0.011339046
12	2	2	29	-0.017681952
12	2	2	30	0.05388917
12	2	2	31	-0.071482598
12	2	2	32	0.258173312
12	2	2	33	0.220863365
12	2	2	34	-0.056945434
12	2	2	35	0.08448347
12	2	2	36	-0.077958347
12	2	2	37	0.134159598
12	2	2	38	0.174115466
12	2	2	39	0.032991963
12	2	2	40	-0.33876742
12	2	3	1	-0.090376212
12	2	3	2	0.124927378
12	2	3	3	0.005433443
12	2	3	4	0.05502489
12	2	3	5	-0.115843197
12	2	3	6	0.253641061
12	2	3	7	0.082268248
12	2	3	8	-0.109420934
12	2	3	9	0.15064662
12	2	3	10	0.432275387
12	2	3	11	0.323552101
12	2	3	12	-0.065425796
12	2	3	13	0.151892352
12	2	3	14	0.45796781
12	2	3	15	0.389082828
12	2	3	16	0.293494786
12	2	3	17	0.337438981
12	2	3	18	0.651364948
12	2	3	19	0.435637039
12	2	3	20	0.489972429
12	2	3	21	-0.091457801
12	2	3	22	-0.062618445
12	2	3	23	-0.077787149
12	2	3	24	0.138367957
12	2	3	25	0.1896533
12	2	3	26	-0.102879491
12	2	3	27	-0.013357046
12	2	3	28	0.105496163
12	2	3	29	-0.079098631
12	2	3	30	-0.150037578
12	2	3	31	0.015533536
12	2	3	32	0.01093941
12	2	3	33	-0.203196698
12	2	3	34	-0.236174974
12	2	3	35	-0.112030525
12	2	3	36	0.022966132
12	2	3	37	0.172930203
12	2	3	38	0.121857492
12	2	3	39	0.268845992
12	2	3	40	-0.051000947
13	2	1	1	-0.00041717
13	2	1	2	0.135582312
13	2	1	3	0.271528225
13	2	1	4	0.528538823
13	2	1	5	-0.066470741
13	2	1	6	-0.126856771
13	2	1	7	-0.005905142
13	2	1	8	0.086056259
13	2	1	9	-0.053029705
13	2	1	10	0.100113261
13	2	1	11	0.101579497
13	2	1	12	0.090702646
13	2	1	13	0.015128486
13	2	1	14	-0.077549047
13	2	1	15	-0.148179852
13	2	1	16	-0.115095146
13	2	1	17	0.077430142
13	2	1	18	0.174096231
13	2	1	19	0.247142347
13	2	1	20	0.016095279
13	2	1	21	0.118571854
13	2	1	22	0.272321867
13	2	1	23	-0.107584448
13	2	1	24	0.105691422
13	2	1	25	0.086086166
13	2	1	26	0.100116265
13	2	1	27	0.172295241
13	2	1	28	-0.523739619
13	2	1	29	0.677428176
13	2	1	30	0.502383806
13	2	1	31	0.234745091
13	2	1	32	0.163641846
13	2	1	33	-0.263867858
13	2	1	34	-0.316572815
13	2	1	35	0.232727793
13	2	1	36	0.118006599
13	2	1	37	-0.39285118
13	2	1	38	0.107112715
13	2	1	39	0.121610205
13	2	1	40	0.106754159
13	2	2	1	-0.136723659
13	2	2	2	-0.303436325
13	2	2	3	-0.354768765
13	2	2	4	0.43139626
13	2	2	5	0.286909465
13	2	2	6	0.095211122
13	2	2	7	0.049485571
13	2	2	8	-0.079989995
13	2	2	9	-0.119780135
13	2	2	10	-0.026655436
13	2	2	11	-0.347760725
13	2	2	12	0.245669841
13	2	2	13	0.061334448
13	2	2	14	-0.272375356
13	2	2	15	0.039468542
13	2	2	16	-0.133896308
13	2	2	17	-0.006892825
13	2	2	18	-0.229636656
13	2	2	19	0.11565569
13	2	2	20	0.232434858
13	2	2	21	0.184989353
13	2	2	22	-0.344663803
13	2	2	23	-0.255308417
13	2	2	24	-0.078521233
13	2	2	25	0.032144562
13	2	2	26	-0.122522283
13	2	2	27	0.070057488
13	2	2	28	0.263199488
13	2	2	29	-0.399554351
13	2	2	30	-0.182999086
13	2	2	31	0.018150945
13	2	2	32	-0.158872602
13	2	2	33	-0.205898033
13	2	2	34	0.195090418
13	2	2	35	0.278799138
13	2	2	36	0.410564786
13	2	2	37	-0.388390118
13	2	2	38	-0.03750424
13	2	2	39	-0.084093837
13	2	2	40	0.215519014
13	2	3	1	-0.093734478
13	2	3	2	-0.096840174
13	2	3	3	-0.199532408
13	2	3	4	-0.227147944
13	2	3	5	-0.061453305
13	2	3	6	-0.159884409
13	2	3	7	-0.193449894
13	2	3	8	0.050625102
13	2	3	9	0.03456288
13	2	3	10	-0.052972381
13	2	3	11	-0.083979992
13	2	3	12	-0.047731615
13	2	3	13	0.09291124
13	2	3	14	0.03675279
13	2	3	15	0.012857668
13	2	3	16	0.121119958
13	2	3	17	-0.134998208
13	2	3	18	-0.191723051
13	2	3	19	-0.271449459
13	2	3	20	-0.267060652
13	2	3	21	-0.039785761
13	2	3	22	0.074054189
13	2	3	23	0.008171815
13	2	3	24	-0.007511737
13	2	3	25	-0.021469869
13	2	3	26	-0.154679589
13	2	3	27	-0.009642512
13	2	3	28	0.057846637
13	2	3	29	-0.349263069
13	2	3	30	0.170008359
13	2	3	31	-0.354609344
13	2	3	32	-0.485965673
13	2	3	33	0.111092069
13	2	3	34	0.122380209
13	2	3	35	0.011599712
13	2	3	36	-0.43002192
13	2	3	37	0.531039739
13	2	3	38	0.146499427
13	2	3	39	0.00183832
13	2	3	40	0.031002033
14	2	1	1	0.208481214
14	2	1	2	0.188645544
14	2	1	3	-0.208448139
14	2	1	4	-0.250406955
14	2	1	5	-0.14513393
14	2	1	6	-0.020311648
14	2	1	7	-0.338405349
14	2	1	8	-0.366122877
14	2	1	9	-0.215227756
14	2	1	10	-0.299871759
14	2	1	11	-0.368925734
14	2	1	12	-0.400894344
14	2	1	13	-0.161177715
14	2	1	14	-0.253677217
14	2	1	15	-0.276908589
14	2	1	16	-0.13613935
14	2	1	17	0.216003636
14	2	1	18	0.044063475
14	2	1	19	0.057104464
14	2	1	20	-0.119426395
14	2	1	21	-0.050247413
14	2	1	22	-0.13642629
14	2	1	23	0.034125378
14	2	1	24	-0.097253569
14	2	1	25	0.327945031
14	2	1	26	-0.032607242
14	2	1	27	-0.25220845
14	2	1	28	-0.290465595
14	2	1	29	0.284343889
14	2	1	30	0.202686627
14	2	1	31	0.175533301
14	2	1	32	-0.001795051
14	2	1	33	-0.098473679
14	2	1	34	-0.360362736
14	2	1	35	-0.224231221
14	2	1	36	-0.073609872
14	2	1	37	-0.238098485
14	2	1	38	-0.226887174
14	2	1	39	0.020484428
14	2	1	40	0.250273102
14	2	2	1	0.65792827
14	2	2	2	-0.396202427
14	2	2	3	-0.123551569
14	2	2	4	-0.126006723
14	2	2	5	0.390110745
14	2	2	6	-0.000138978
14	2	2	7	-0.102948746
14	2	2	8	-0.48610109
14	2	2	9	0.621149796
14	2	2	10	-0.146895167
14	2	2	11	-0.096430379
14	2	2	12	-0.5099332
14	2	2	13	0.32843178
14	2	2	14	0.11007038
14	2	2	15	-0.001657405
14	2	2	16	-0.112207379
14	2	2	17	0.575526749
14	2	2	18	-0.187523501
14	2	2	19	-0.465116788
14	2	2	20	-0.047438983
14	2	2	21	0.238117654
14	2	2	22	-0.105092805
14	2	2	23	-0.025480131
14	2	2	24	0.215146079
14	2	2	25	0.843012714
14	2	2	26	-0.278815221
14	2	2	27	-0.218747436
14	2	2	28	0.072243373
14	2	2	29	0.43559137
14	2	2	30	-0.031247891
14	2	2	31	-0.413119814
14	2	2	32	-0.122436975
14	2	2	33	0.276985196
14	2	2	34	0.056682131
14	2	2	35	0.049883553
14	2	2	36	-0.5182376
14	2	2	37	0.292104316
14	2	2	38	-0.04256194
14	2	2	39	-0.081449755
14	2	2	40	0.299220166
14	2	3	1	-0.023629655
14	2	3	2	0.01599693
14	2	3	3	0.043662721
14	2	3	4	-0.087491614
14	2	3	5	0.239862123
14	2	3	6	0.273793211
14	2	3	7	0.395379278
14	2	3	8	0.277927725
14	2	3	9	0.62769061
14	2	3	10	0.573385569
14	2	3	11	0.373146551
14	2	3	12	-0.022388996
14	2	3	13	0.107467216
14	2	3	14	0.086868176
14	2	3	15	0.152169824
14	2	3	16	0.23369263
14	2	3	17	-0.270980732
14	2	3	18	0.056941177
14	2	3	19	0.091418143
14	2	3	20	0.193720971
14	2	3	21	-0.116485203
14	2	3	22	-0.042568863
14	2	3	23	-0.010848515
14	2	3	24	0.304825239
14	2	3	25	-0.113834728
14	2	3	26	-0.084978536
14	2	3	27	-0.013950902
14	2	3	28	0.168973681
14	2	3	29	-0.08398985
14	2	3	30	-0.05135713
14	2	3	31	-0.197527513
14	2	3	32	-0.157599269
14	2	3	33	0.324549956
14	2	3	34	0.337171547
14	2	3	35	0.350022272
14	2	3	36	0.20470343
14	2	3	37	0.284242368
14	2	3	38	0.05185525
14	2	3	39	-0.000564657
14	2	3	40	-0.01572594
